# Supplementary material for: Differential performance of large language models in advanced cardiac life support assessment: A comprehensive multi-dimensional analysis of accuracy, consistency, and visual recognition capabilities
Source: PLoS One. 2026 Apr 29;21(4):e0347611. doi: 10.1371/journal.pone.0347611 (PMC13127972; doi:10.1371/journal.pone.0347611)
Supplement: S1 File — (XLSX) [file pone.0347611.s001.xlsx]

## Sheet: Data
st	gpt1	gpt2	gpt3	ogpt	sgpt	igpt	gem1	gem2	gem3	ogem	sgem	igem	cla1	cla2	cla3	ocla	scla	icla	deep1	deep2	deep3	odeep	sdeep	ideep
visual	correct	correct	correct	+	+	+	correct	correct	ıncorrect	-	+	+	correct	correct	correct	+	+	+	correct	correct	correct	-	-	-
information	correct	correct	correct	+	+	+	correct	correct	correct	+	+	+	correct	correct	correct	+	+	+	correct	correct	correct	+	+	+
information	correct	correct	correct	+	+	+	correct	correct	correct	+	+	+	correct	correct	correct	+	+	+	correct	correct	correct	+	+	+
information	correct	correct	correct	+	+	+	correct	correct	correct	+	+	+	correct	correct	correct	+	+	+	correct	correct	correct	+	+	+
visual	correct	correct	correct	+	+	+	ıncorrect	ıncorrect	ıncorrect	-	-	-	ıncorrect	correct	correct	-	+	+	correct	correct	correct	-	-	-
information	correct	correct	correct	+	+	+	correct	correct	correct	+	+	+	correct	correct	correct	+	+	+	correct	correct	correct	+	+	+
information	correct	correct	correct	+	+	+	correct	correct	correct	+	+	+	correct	correct	correct	+	+	+	correct	correct	correct	+	+	+
case	correct	correct	correct	+	+	+	correct	correct	correct	+	+	+	correct	correct	correct	+	+	+	correct	correct	correct	+	+	+
visual	correct	correct	correct	+	+	+	ıncorrect	ıncorrect	ıncorrect	-	-	-	ıncorrect	ıncorrect	ıncorrect	-	-	-	correct	correct	correct	-	-	-
information	correct	correct	correct	+	+	+	correct	correct	correct	+	+	+	correct	correct	correct	+	+	+	correct	correct	correct	+	+	+
information	correct	correct	correct	+	+	+	correct	correct	correct	+	+	+	correct	correct	correct	+	+	+	correct	correct	correct	+	+	+
information	correct	correct	correct	+	+	+	correct	correct	correct	+	+	+	correct	correct	correct	+	+	+	correct	correct	correct	+	+	+
information	correct	correct	correct	+	+	+	correct	correct	correct	+	+	+	correct	correct	correct	+	+	+	correct	correct	correct	+	+	+
information	correct	correct	correct	+	+	+	correct	correct	correct	+	+	+	correct	correct	correct	+	+	+	correct	correct	correct	+	+	+
visual	correct	correct	correct	+	+	+	correct	correct	correct	+	+	+	correct	correct	correct	+	+	+	correct	correct	correct	-	-	-
case	correct	correct	correct	+	+	+	correct	correct	correct	+	+	+	ıncorrect	ıncorrect	ıncorrect	-	-	-	correct	correct	correct	+	+	+
information	correct	correct	correct	+	+	+	correct	correct	correct	+	+	+	correct	correct	correct	+	+	+	correct	correct	correct	+	+	+
information	correct	correct	correct	+	+	+	correct	correct	correct	+	+	+	correct	correct	correct	+	+	+	correct	correct	correct	+	+	+
information	correct	correct	correct	+	+	+	correct	correct	correct	+	+	+	correct	correct	correct	+	+	+	correct	correct	correct	+	+	+
information	correct	correct	correct	+	+	+	correct	correct	correct	+	+	+	correct	correct	correct	+	+	+	correct	correct	correct	+	+	+
visual	correct	correct	correct	+	+	+	correct	correct	correct	+	+	+	correct	correct	correct	+	+	+	correct	correct	correct	-	-	-
information	correct	correct	correct	+	+	+	correct	correct	correct	+	+	+	correct	correct	correct	+	+	+	correct	correct	correct	+	+	+
information	correct	correct	correct	+	+	+	correct	correct	correct	+	+	+	correct	correct	correct	+	+	+	correct	correct	correct	+	+	+
information	correct	correct	correct	+	+	+	correct	correct	correct	+	+	+	correct	correct	correct	+	+	+	correct	correct	correct	+	+	+
information	correct	correct	correct	+	+	+	correct	correct	correct	+	+	+	correct	correct	correct	+	+	+	correct	correct	correct	+	+	+
information	correct	correct	correct	+	+	+	correct	correct	correct	+	+	+	correct	correct	correct	+	+	+	correct	correct	correct	+	+	+
case	correct	correct	correct	+	+	+	correct	correct	correct	+	+	+	correct	correct	correct	+	+	+	correct	correct	correct	+	+	+
visual	correct	correct	correct	+	+	+	correct	correct	correct	+	+	+	correct	correct	correct	+	+	+	correct	correct	correct	-	-	-
information	correct	correct	correct	+	+	+	correct	correct	correct	+	+	+	correct	correct	correct	+	+	+	correct	correct	correct	+	+	+
information	correct	correct	correct	+	+	+	correct	correct	correct	+	+	+	correct	correct	correct	+	+	+	correct	correct	correct	+	+	+
information	correct	correct	correct	+	+	+	correct	correct	correct	+	+	+	correct	correct	correct	+	+	+	correct	correct	correct	+	+	+
information	correct	correct	correct	+	+	+	correct	correct	correct	+	+	+	correct	correct	correct	+	+	+	correct	correct	correct	+	+	+
information	correct	correct	correct	+	+	+	correct	correct	correct	+	+	+	correct	correct	correct	+	+	+	correct	correct	correct	+	+	+
information	correct	correct	correct	+	+	+	correct	correct	correct	+	+	+	correct	correct	correct	+	+	+	correct	correct	correct	+	+	+
information	correct	correct	correct	+	+	+	correct	correct	correct	+	+	+	correct	correct	correct	+	+	+	ıncorrect	correct	correct	+	+	+
information	correct	correct	correct	+	+	+	correct	correct	correct	+	+	+	correct	correct	correct	+	+	+	ıncorrect	correct	correct	+	+	+
visual	correct	correct	correct	+	+	+	correct	correct	correct	+	+	+	correct	correct	correct	+	+	+	correct	correct	correct	-	-	-
information	correct	correct	correct	+	+	+	correct	correct	correct	+	+	+	correct	correct	correct	+	+	+	ıncorrect	ıncorrect	ıncorrect	+	+	+
information	correct	correct	correct	+	+	+	correct	correct	correct	+	+	+	correct	correct	correct	+	+	+				+	+	+
visual	correct	correct	correct	+	+	+	correct	correct	correct	+	+	+	correct	correct	correct	+	+	+				-	-	-
case	correct	correct	correct	+	+	+	correct	correct	correct	+	+	+	correct	correct	correct	+	+	+				+	+	+
case	correct	correct	correct	+	+	+	correct	correct	correct	+	+	+	correct	correct	correct	+	+	+				+	+	+
case	correct	correct	correct	+	+	+	correct	ıncorrect	ıncorrect	-	-	+	correct	correct	correct	+	+	+				-	+	+
case	correct	correct	correct	+	+	+	correct	ıncorrect	ıncorrect	-	-	+	correct	correct	correct	+	+	+				-	+	+
case	correct	correct	correct	+	+	+	correct	correct	correct	+	+	+	correct	correct	correct	+	+	+				+	+	+
case	correct	correct	correct	+	+	+	correct	correct	ıncorrect	-	+	+	ıncorrect	ıncorrect	ıncorrect	-	-	-				-	-	-
visual	correct	correct	correct	+	+	+	correct	correct	correct	+	+	+	correct	correct	correct	+	+	+				-	-	-
visual	correct	correct	correct	+	+	+	correct	correct	correct	+	+	+	correct	correct	correct	+	+	+				-	-	-
visual	correct	correct	correct	+	+	+	correct	correct	correct	+	+	+	correct	correct	correct	+	+	+				-	-	-
visual	correct	correct	correct	+	+	+	correct	correct	ıncorrect	-	+	+	correct	correct	correct	+	+	+				-	-	-
